# Supplementary material for: Plasma protein profiling reveals candidate biomarkers for multiple sclerosis treatment
Source: PLoS One. 2019 May 29;14(5):e0217208. doi: 10.1371/journal.pone.0217208 (PMC6541274; doi:10.1371/journal.pone.0217208)
Supplement: S2 File — Figure A. Schematic overview of the RTN3_A and RTN3_B constructs. Figure B. RTN3_A protein sequence. Figure C. RTN3_B protein sequence. The PrEST Antigen RTN3 is highlighted in yellow. Figure D. Ten antibodies with significant changes in the levels of their target proteins levels during treatment. Figure E. a) PEBP1 indirect ELISA results. b) PEBP1 sandwich ELISA results. Figure F. a) RTN3 indirect ELISA results. b) RTN3 inhibition ELISA results. Figure G. Correlation between measurements observed by the antibody suspension bead array analysis and sandwich ELISA. Figure H. Effect of heat treating plasma samples at 56°C for half an hour on RTN3 detection. (ZIP) [file pone.0217208.s002.zip]

Archive with 3 entries (2 files):
- S2.docx
- __MACOSX/
- __MACOSX/._S2.docx
